# Supplementary material for: Biopolymer Surface Modification as a Strategy for Conferring “Stealth-like” Characteristics of Xanthohumol-Loaded Liposomes
Source: Polymers (Basel). 2026 Jul 13;18(14):1724. doi: 10.3390/polym18141724 (PMC13417387; doi:10.3390/polym18141724)
Supplement: Supplementary file 1 [file polymers-18-01724-s001.zip]

Archive with 1 entries (1 files):
- polymers-4379759-supplementary.pdf
